# Supplementary material for: Migration of co-cultured endothelial and smooth muscle cells on material surfaces
Source: Regen Biomater. 2026 May 15;13:rbag087. doi: 10.1093/rb/rbag087 (PMC13229579; doi:10.1093/rb/rbag087)
Supplement: rbag087_Supplementary_Data [file rbag087_supplementary_data.zip]

Archive with 5 entries (5 files):
- 3.mp4
- 5.mp4
- AutoFileRenameNote.txt
- Manuscript_RB_Revised_Marked Ver5.pdf
- Supporting information_RB_Revised Ver3.pdf
