# Supplementary material for: Migration of co-cultured endothelial and smooth muscle cells on material surfaces
Source: Regen Biomater. 2026 May 15;13:rbag087. doi: 10.1093/rb/rbag087 (PMC13229579; doi:10.1093/rb/rbag087)
Supplement: rbag087_Supplementary_Data [file rbag087_supplementary_data.zip › AutoFileRenameNote.txt]

From: Video S1. Collective migration of two cell types in different culture conditions recorded by a charge-coupled device equipped with a fluorescence microscope..mp4
To: 3.mp4
Error: Could not find a part of the path '\\chenasprod\kglinw2\Journals\OUP\REGB\Vol00000\260087\FreshMss\Disk\rb-2026-160-20260428213818\rb-2026-160-20260428213818\suppl_data\Video S1. Collective migration of two cell types in different culture conditions recorded by a charge-coupled device equipped with a fluorescence microscope..mp4.tmp'.
From: Video S2. Random migration of two cell types in different culture conditions recorded by a charge-coupled device equipped with a fluorescence microscope.mp4
To: 5.mp4
Error: Could not find a part of the path '\\chenasprod\kglinw2\Journals\OUP\REGB\Vol00000\260087\FreshMss\Disk\rb-2026-160-20260428213818\rb-2026-160-20260428213818\suppl_data\Video S2. Random migration of two cell types in different culture conditions recorded by a charge-coupled device equipped with a fluorescence microscope.mp4.tmp'.
